# Supplementary material for: ﻿Two new species and additional records of Sinlathrobium Assing (Coleoptera, Staphylinidae, Paederinae) from southern China
Source: Zookeys. 2024 Nov 14;1218:25–33. doi: 10.3897/zookeys.1218.128973 (PMC11582607; doi:10.3897/zookeys.1218.128973)
Supplement: XML Treatment for Sinlathrobium assingi [file zookeys.1218.128973-treatment1.xml]

<!DOCTYPE tp:taxon-treatment
  PUBLIC "-//TaxonX//DTD Taxonomic Treatment Publishing DTD v0 20100105//EN" "tax-treatment-NSO.dtd">
<tp:taxon-treatment xmlns:tp="http://www.plazi.org/taxpub"><tp:treatment-meta><kwd-group><label>Taxon classification</label><kwd>
                <named-content content-type="kingdom">Animalia</named-content>
              </kwd><kwd>
                <named-content content-type="order">Coleoptera</named-content>
              </kwd><kwd>
                <named-content content-type="family">Staphylinidae</named-content>
              </kwd></kwd-group><mixed-citation publication-type="journal"><person-group><name><surname>Chen</surname><given-names>Xi</given-names></name><name><surname>Ye</surname><given-names>Jian-Ping</given-names></name><name><surname>Peng</surname><given-names>Zhong</given-names></name></person-group><article-title>﻿Two new species and additional records of <italic><tp:taxon-name><tp:taxon-name-part taxon-name-part-type="genus" reg="Sinlathrobium">Sinlathrobium</tp:taxon-name-part></tp:taxon-name></italic> Assing (<tp:taxon-name><tp:taxon-name-part taxon-name-part-type="order">Coleoptera</tp:taxon-name-part></tp:taxon-name>, <tp:taxon-name><tp:taxon-name-part taxon-name-part-type="family">Staphylinidae</tp:taxon-name-part></tp:taxon-name>, <tp:taxon-name><tp:taxon-name-part taxon-name-part-type="subfamily">Paederinae</tp:taxon-name-part></tp:taxon-name>) from southern China</article-title><source>Zookeys</source><day>14</day><month>11</month><year>2024</year><volume>1218</volume><fpage>25</fpage><lpage>33</lpage><pub-id pub-id-type="doi">10.3897/zookeys.1218.128973</pub-id></mixed-citation></tp:treatment-meta><tp:nomenclature><label>﻿</label><tp:taxon-name>
              <object-id xmlns:xlink="http://www.w3.org/1999/xlink" content-type="arpha" xlink:type="simple">44C8A4FF-FDC9-5799-91B2-397E215F7D9C</object-id>
              <tp:taxon-name-part taxon-name-part-type="genus" reg="Sinlathrobium">Sinlathrobium</tp:taxon-name-part>
              <tp:taxon-name-part taxon-name-part-type="species" reg="assingi">assingi</tp:taxon-name-part>
              <object-id xmlns:xlink="http://www.w3.org/1999/xlink" content-type="zoobank" xlink:type="simple">https://zoobank.org/ECEA11E1-F830-4446-8152-1DDB63001CFD</object-id>
            </tp:taxon-name><tp:taxon-authority>X. Chen &amp; Z. Peng</tp:taxon-authority><tp:taxon-status xmlns:xlink="http://www.w3.org/1999/xlink" xlink:type="simple">sp. nov.</tp:taxon-status><xref ref-type="fig" rid="F1">Figs 1A</xref><xref ref-type="fig" rid="F1">, 1D</xref><xref ref-type="fig" rid="F2">, 2</xref></tp:nomenclature><tp:treatment-sec sec-type="type material" id="SECID0EQHAC"><title>Type material.</title><p><bold><italic>Holotype.</italic></bold> China – Chongqing • ♂; glued on a card with two labels as follows: “China: Chongqing City, Chengkou County, Gaoxing Xiang, West Daba Shan, Gou-Di-Tang; <named-content xmlns:xlink="http://www.w3.org/1999/xlink" content-type="dwc:verbatimCoordinates" xlink:type="simple"><named-content content-type="geo-json" specific-use="{&#34;type&#34;:&#34;Point&#34;,&#34;coordinates&#34;:[108.616667,32.133333]}" id="NCID0E5HAC" xlink:type="simple">32°08'N, 108°37'E</named-content></named-content>; alt. 1830 m; 24.IV.2008; Huang &amp; Xu leg.” “HOLOTYPE: <italic><tp:taxon-name><tp:taxon-name-part taxon-name-part-type="genus" reg="Sinlathrobium">Sinlathrobium</tp:taxon-name-part><tp:taxon-name-part taxon-name-part-type="species" reg="assingi">assingi</tp:taxon-name-part></tp:taxon-name></italic> sp. nov., Chen &amp; Peng des. 2024” [red handwritten label]; <abbrev xmlns:xlink="http://www.w3.org/1999/xlink" xlink:title="Insect Collection of Shanghai Normal University" id="ABBRID0EOIAC" xlink:type="simple">SNUC</abbrev>. <bold><italic>Paratypes.</italic></bold> China – Chongqing • 1♀; Chengkou County, Gaoxing Xiang, West Daba Shan, Gou-Di-Tang,<named-content xmlns:xlink="http://www.w3.org/1999/xlink" content-type="dwc:verbatimCoordinates" xlink:type="simple"><named-content content-type="geo-json" specific-use="{&#34;type&#34;:&#34;Point&#34;,&#34;coordinates&#34;:[108.616667,32.133333]}" id="NCID0EYIAC" xlink:type="simple"> 32°08'N, 108°37'E</named-content></named-content>, alt. 1830 m, 24.IV.2008, Huang &amp; Xu leg; <abbrev xmlns:xlink="http://www.w3.org/1999/xlink" xlink:title="Insect Collection of Shanghai Normal University" id="ABBRID0E4IAC" xlink:type="simple">SNUC</abbrev>.</p></tp:treatment-sec><tp:treatment-sec sec-type="description" id="SECID0EBJAC"><title>Description.</title><p>Measurements (in mm) and ratios: <abbrev xmlns:xlink="http://www.w3.org/1999/xlink" xlink:title="Body length" id="ABBRID0EHJAC" xlink:type="simple">BL</abbrev> 7.67–7.73, <abbrev xmlns:xlink="http://www.w3.org/1999/xlink" xlink:title="Forebody length" id="ABBRID0ELJAC" xlink:type="simple">FL</abbrev> 3.61–3.67, <abbrev xmlns:xlink="http://www.w3.org/1999/xlink" xlink:title="Head length" id="ABBRID0EPJAC" xlink:type="simple">HL</abbrev> 0.85–0.92, <abbrev xmlns:xlink="http://www.w3.org/1999/xlink" xlink:title="Head width" id="ABBRID0ETJAC" xlink:type="simple">HW</abbrev> 1.02–1.04, <abbrev xmlns:xlink="http://www.w3.org/1999/xlink" xlink:title="Pronotum length" id="ABBRID0EXJAC" xlink:type="simple">PL</abbrev> 1.05–1.11, <abbrev xmlns:xlink="http://www.w3.org/1999/xlink" xlink:title="Pronotum width" id="ABBRID0E2JAC" xlink:type="simple">PW</abbrev> 0.96–0.98, <abbrev xmlns:xlink="http://www.w3.org/1999/xlink" xlink:title="Elytral length" id="ABBRID0E6JAC" xlink:type="simple">EL</abbrev> 1.04–1.05, <abbrev xmlns:xlink="http://www.w3.org/1999/xlink" xlink:title="Antennal length" id="ABBRID0EDKAC" xlink:type="simple">AL</abbrev> 1.94–2.04, <abbrev xmlns:xlink="http://www.w3.org/1999/xlink" xlink:title="Aedeagus length" id="ABBRID0EHKAC" xlink:type="simple">AeL</abbrev> 1.02, <abbrev xmlns:xlink="http://www.w3.org/1999/xlink" xlink:title="Head length" id="ABBRID0ELKAC" xlink:type="simple">HL</abbrev>/<abbrev xmlns:xlink="http://www.w3.org/1999/xlink" xlink:title="Head width" id="ABBRID0EPKAC" xlink:type="simple">HW</abbrev> 0.83–0.88, <abbrev xmlns:xlink="http://www.w3.org/1999/xlink" xlink:title="Head width" id="ABBRID0ETKAC" xlink:type="simple">HW</abbrev>/<abbrev xmlns:xlink="http://www.w3.org/1999/xlink" xlink:title="Pronotum width" id="ABBRID0EXKAC" xlink:type="simple">PW</abbrev> 1.06, <abbrev xmlns:xlink="http://www.w3.org/1999/xlink" xlink:title="Head length" id="ABBRID0E2KAC" xlink:type="simple">HL</abbrev>/<abbrev xmlns:xlink="http://www.w3.org/1999/xlink" xlink:title="Pronotum length" id="ABBRID0E6KAC" xlink:type="simple">PL</abbrev> 0.81–0.83, <abbrev xmlns:xlink="http://www.w3.org/1999/xlink" xlink:title="Pronotum length" id="ABBRID0EDLAC" xlink:type="simple">PL</abbrev>/<abbrev xmlns:xlink="http://www.w3.org/1999/xlink" xlink:title="Pronotum width" id="ABBRID0EHLAC" xlink:type="simple">PW</abbrev> 1.09–1.13, <abbrev xmlns:xlink="http://www.w3.org/1999/xlink" xlink:title="Elytral length" id="ABBRID0ELLAC" xlink:type="simple">EL</abbrev>/<abbrev xmlns:xlink="http://www.w3.org/1999/xlink" xlink:title="Pronotum length" id="ABBRID0EPLAC" xlink:type="simple">PL</abbrev> 0.95–0.99.</p><p>Habitus as in Fig. <xref ref-type="fig" rid="F1">1A</xref>. Coloration: body black, elytra with moderately large, transverse yellowish spot posteriorly reaching lateral and posterior margins; legs yellowish with darker femora; antennae dark brown to brown.</p><fig id="F1" position="float" orientation="portrait"><object-id xmlns:xlink="http://www.w3.org/1999/xlink" content-type="doi" xlink:type="simple">10.3897/zookeys.1218.128973.figure1</object-id><object-id xmlns:xlink="http://www.w3.org/1999/xlink" content-type="arpha" xlink:type="simple">FBF6D812-8718-5897-9990-A6539068CC9A</object-id><label>Figure 1.</label><caption><p>Habitus (<bold>A–C</bold>): <bold>A</bold><italic><tp:taxon-name><tp:taxon-name-part taxon-name-part-type="genus" reg="Sinlathrobium">Sinlathrobium</tp:taxon-name-part><tp:taxon-name-part taxon-name-part-type="species" reg="assingi">assingi</tp:taxon-name-part></tp:taxon-name></italic> sp. nov. <bold>B</bold><italic><tp:taxon-name><tp:taxon-name-part taxon-name-part-type="genus" reg="Sinlathrobium">Sinlathrobium</tp:taxon-name-part><tp:taxon-name-part taxon-name-part-type="species" reg="chenzhilini">chenzhilini</tp:taxon-name-part></tp:taxon-name></italic> sp. nov. <bold>C</bold><italic><tp:taxon-name><tp:taxon-name-part taxon-name-part-type="genus" reg="Sinlathrobium">Sinlathrobium</tp:taxon-name-part><tp:taxon-name-part taxon-name-part-type="species" reg="lobrathioides">lobrathioides</tp:taxon-name-part></tp:taxon-name></italic>. Forebody (<bold>D–F</bold>): <bold>D</bold><italic><tp:taxon-name><tp:taxon-name-part taxon-name-part-type="genus" reg="Sinlathrobium">Sinlathrobium</tp:taxon-name-part><tp:taxon-name-part taxon-name-part-type="species" reg="assingi">assingi</tp:taxon-name-part></tp:taxon-name></italic> sp. nov. <bold>E</bold><italic><tp:taxon-name><tp:taxon-name-part taxon-name-part-type="genus" reg="Sinlathrobium">Sinlathrobium</tp:taxon-name-part><tp:taxon-name-part taxon-name-part-type="species" reg="chenzhilini">chenzhilini</tp:taxon-name-part></tp:taxon-name></italic> sp. nov. <bold>F</bold><italic><tp:taxon-name><tp:taxon-name-part taxon-name-part-type="genus" reg="Sinlathrobium">Sinlathrobium</tp:taxon-name-part><tp:taxon-name-part taxon-name-part-type="species" reg="lobrathioides">lobrathioides</tp:taxon-name-part></tp:taxon-name></italic>. Scale bars: 1.0 mm.</p></caption><graphic xmlns:xlink="http://www.w3.org/1999/xlink" xlink:href="zookeys-1218-025_article-128973__-g001.jpg" position="float" orientation="portrait" xlink:type="simple" id="oo_1174454.jpg"><uri content-type="original_file" xlink:type="simple">https://binary.pensoft.net/fig/1174454</uri></graphic></fig><p>Head (Fig. <xref ref-type="fig" rid="F1">1D</xref>) transverse, widest across eyes; punctation coarse and very dense, in median dorsal portion and on frons somewhat sparser; interstices with shallow microsculpture. Eyes large and bulging, 0.80–0.83 times as long as postocular region in dorsal view. Antennae not particularly slender.</p><p>Pronotum (Fig. <xref ref-type="fig" rid="F1">1D</xref>) nearly parallel-sided; punctation sparser and distinctly coarser than that of head; interstices without microsculpture and glossy.</p><p>Elytra (Fig. <xref ref-type="fig" rid="F1">1D</xref>) broader than pronotum; humeral angles weakly pronounced; punctation coarse and rather dense; interstices without microsculpture and glossy. Hind wings presumably fully developed.</p><p>Abdomen somewhat narrower than elytra; punctation conspicuously dense and fine on all tergites; interstices with distinct microsculpture and subdued gloss; posterior margin of tergite VII with palisade fringe.</p><p><bold>Male.</bold> Sternites III–VI unmodified; sternite VII (Fig. <xref ref-type="fig" rid="F2">2D</xref>) strongly transverse, with shallow median impression without modified pubescence, posterior margin broadly and shallowly concave; sternite VIII (Fig. <xref ref-type="fig" rid="F2">2E</xref>) weakly transverse, with shallow median impression posteriorly, this impression without modified setae, posterior excision V-shaped and moderately deep; aedeagus as in Fig. <xref ref-type="fig" rid="F2">2F, G</xref>, ventral process somewhat asymmetric, dorsal plate lamellate and weakly sclerotized.</p><fig id="F2" position="float" orientation="portrait"><object-id xmlns:xlink="http://www.w3.org/1999/xlink" content-type="doi" xlink:type="simple">10.3897/zookeys.1218.128973.figure2</object-id><object-id xmlns:xlink="http://www.w3.org/1999/xlink" content-type="arpha" xlink:type="simple">7F4C1BD3-4259-5A95-B96C-35781011BFBD</object-id><label>Figure 2.</label><caption><p><italic><tp:taxon-name><tp:taxon-name-part taxon-name-part-type="genus" reg="Sinlathrobium">Sinlathrobium</tp:taxon-name-part><tp:taxon-name-part taxon-name-part-type="species" reg="assingi">assingi</tp:taxon-name-part></tp:taxon-name></italic> sp. nov. <bold>A</bold> female tergite VIII <bold>B</bold> female sternite VIII <bold>C</bold> female tergites IX–X <bold>D</bold> male sternite VII <bold>E</bold> male sternite VIII <bold>F</bold> aedeagus in lateral view <bold>G</bold> aedeagus in ventral view. Scale bars: 0.2 mm.</p></caption><graphic xmlns:xlink="http://www.w3.org/1999/xlink" xlink:href="zookeys-1218-025_article-128973__-g002.jpg" position="float" orientation="portrait" xlink:type="simple" id="oo_1174455.jpg"><uri content-type="original_file" xlink:type="simple">https://binary.pensoft.net/fig/1174455</uri></graphic></fig><p><bold>Female.</bold> Tergite VIII (Fig. <xref ref-type="fig" rid="F2">2A</xref>) with strongly convex posterior margin; sternite VIII (Fig. <xref ref-type="fig" rid="F2">2B</xref>) weakly oblong, and with strongly convex posterior margin; tergite IX (Fig. <xref ref-type="fig" rid="F2">2C</xref>) with slender posterior processes; tergite X flat, nearly reaching anterior margin of tergite IX.</p></tp:treatment-sec><tp:treatment-sec sec-type="distribution" id="SECID0ESBAE"><title>Distribution and biological notes.</title><p>The type locality is situated to the west of Chengkou, northern Chongqing. The specimens were sifted from leaf litter, moss, and grass roots in shrub habitats at an altitude of 1830 m.</p></tp:treatment-sec><tp:treatment-sec sec-type="etymology" id="SECID0EXBAE"><title>Etymology.</title><p>This species is dedicated to our friend, Volker Assing, who prematurely passed away. He was a renowned specialist on mainly Palaearctic <tp:taxon-name><tp:taxon-name-part taxon-name-part-type="family">Staphylinidae</tp:taxon-name-part></tp:taxon-name>.</p></tp:treatment-sec><tp:treatment-sec sec-type="comparisons" id="SECID0ECCAE"><title>Comparative notes.</title><p>The highly similar male sexual characters, particularly the shape of the male sternites VII–VIII and the similarly derived morphology of the aedeagus, suggest that <italic><tp:taxon-name><tp:taxon-name-part taxon-name-part-type="genus" reg="Sinlathrobium">S.</tp:taxon-name-part><tp:taxon-name-part taxon-name-part-type="species" reg="assingi">assingi</tp:taxon-name-part></tp:taxon-name></italic> is very closely related to <italic><tp:taxon-name><tp:taxon-name-part taxon-name-part-type="genus" reg="Sinlathrobium">S.</tp:taxon-name-part><tp:taxon-name-part taxon-name-part-type="species" reg="chenzhilini">chenzhilini</tp:taxon-name-part></tp:taxon-name></italic> sp. nov. and <italic><tp:taxon-name><tp:taxon-name-part taxon-name-part-type="genus" reg="Sinlathrobium">S.</tp:taxon-name-part><tp:taxon-name-part taxon-name-part-type="species" reg="lobrathioides">lobrathioides</tp:taxon-name-part></tp:taxon-name></italic> (Assing, 2012). It differs from <italic><tp:taxon-name><tp:taxon-name-part taxon-name-part-type="genus" reg="Sinlathrobium">S.</tp:taxon-name-part><tp:taxon-name-part taxon-name-part-type="species" reg="chenzhilini">chenzhilini</tp:taxon-name-part></tp:taxon-name></italic> and <italic><tp:taxon-name><tp:taxon-name-part taxon-name-part-type="genus" reg="Sinlathrobium">S.</tp:taxon-name-part><tp:taxon-name-part taxon-name-part-type="species" reg="lobrathioides">lobrathioides</tp:taxon-name-part></tp:taxon-name></italic> by the yellowish legs, particularly by the distinctly denser and coarser punctation of the pronotum, by the somewhat asymmetric ventral process of the aedeagus, and by the differently shaped female tergites IX–X. For illustrations of <italic><tp:taxon-name><tp:taxon-name-part taxon-name-part-type="genus" reg="Sinlathrobium">S.</tp:taxon-name-part><tp:taxon-name-part taxon-name-part-type="species" reg="chenzhilini">chenzhilini</tp:taxon-name-part></tp:taxon-name></italic> see Figs <xref ref-type="fig" rid="F1">1B</xref>, <xref ref-type="fig" rid="F1">1E</xref>, <xref ref-type="fig" rid="F3">3</xref> and for <italic><tp:taxon-name><tp:taxon-name-part taxon-name-part-type="genus" reg="Sinlathrobium">S.</tp:taxon-name-part><tp:taxon-name-part taxon-name-part-type="species" reg="lobrathioides">lobrathioides</tp:taxon-name-part></tp:taxon-name></italic> see Figs <xref ref-type="fig" rid="F1">1C</xref>, <xref ref-type="fig" rid="F1">1F</xref>, <xref ref-type="fig" rid="F4">4A–C</xref> and <xref ref-type="bibr" rid="B1">Assing (2012</xref>: figs 315–320).</p><fig id="F3" position="float" orientation="portrait"><object-id xmlns:xlink="http://www.w3.org/1999/xlink" content-type="doi" xlink:type="simple">10.3897/zookeys.1218.128973.figure3</object-id><object-id xmlns:xlink="http://www.w3.org/1999/xlink" content-type="arpha" xlink:type="simple">56CA91B8-2832-52C7-A41B-B9DAB71BB047</object-id><label>Figure 3.</label><caption><p><italic><tp:taxon-name><tp:taxon-name-part taxon-name-part-type="genus" reg="Sinlathrobium">Sinlathrobium</tp:taxon-name-part><tp:taxon-name-part taxon-name-part-type="species" reg="chenzhilini">chenzhilini</tp:taxon-name-part></tp:taxon-name></italic> sp. nov. <bold>A</bold> female tergite VIII <bold>B</bold> female sternite VIII <bold>C</bold> female tergites IX–X <bold>D</bold> male sternite VII <bold>E</bold> male sternite VIII <bold>F</bold> aedeagus in lateral view <bold>G</bold> aedeagus in ventral view. Scale bars: 0.2 mm.</p></caption><graphic xmlns:xlink="http://www.w3.org/1999/xlink" xlink:href="zookeys-1218-025_article-128973__-g003.jpg" position="float" orientation="portrait" xlink:type="simple" id="oo_1174456.jpg"><uri content-type="original_file" xlink:type="simple">https://binary.pensoft.net/fig/1174456</uri></graphic></fig></tp:treatment-sec><tp:treatment-sec><!--Section generated to contain objects referenced in tp:taxon-treatment.--><fig id="F4" position="float" orientation="portrait"><object-id xmlns:xlink="http://www.w3.org/1999/xlink" content-type="doi" xlink:type="simple">10.3897/zookeys.1218.128973.figure4</object-id><object-id xmlns:xlink="http://www.w3.org/1999/xlink" content-type="arpha" xlink:type="simple">96BAAC2A-E94C-5427-87C7-2C6BBCBF3AC8</object-id><label>Figure 4.</label><caption><p><italic><tp:taxon-name><tp:taxon-name-part taxon-name-part-type="genus" reg="Sinlathrobium">Sinlathrobium</tp:taxon-name-part><tp:taxon-name-part taxon-name-part-type="species" reg="lobrathioides">lobrathioides</tp:taxon-name-part></tp:taxon-name></italic>. <bold>A</bold> female tergite VIII <bold>B</bold> female sternite VIII <bold>C</bold> female tergites IX–X <bold>D</bold><italic><tp:taxon-name><tp:taxon-name-part taxon-name-part-type="genus" reg="Sinlathrobium">S.</tp:taxon-name-part><tp:taxon-name-part taxon-name-part-type="species" reg="lobrathioides">lobrathioides</tp:taxon-name-part></tp:taxon-name></italic> walking on the dead wood <bold>E</bold> habitat (Jinfo Shan). Scale bars: 0.2 mm.</p></caption><graphic xmlns:xlink="http://www.w3.org/1999/xlink" xlink:href="zookeys-1218-025_article-128973__-g004.jpg" position="float" orientation="portrait" xlink:type="simple" id="oo_1174457.jpg"><uri content-type="original_file" xlink:type="simple">https://binary.pensoft.net/fig/1174457</uri></graphic></fig></tp:treatment-sec><ref-list><ref id="B1"><mixed-citation xmlns:xlink="http://www.w3.org/1999/xlink" xlink:type="simple"><person-group><name name-style="western"><surname>Assing</surname><given-names>V</given-names></name></person-group> (<year>2012</year>) <article-title>A revision of East Palaearctic <italic><tp:taxon-name><tp:taxon-name-part taxon-name-part-type="genus">Lobrathium</tp:taxon-name-part></tp:taxon-name></italic> (<tp:taxon-name><tp:taxon-name-part taxon-name-part-type="order">Coleoptera</tp:taxon-name-part></tp:taxon-name>: <tp:taxon-name><tp:taxon-name-part taxon-name-part-type="family">Staphylinidae</tp:taxon-name-part></tp:taxon-name>: <tp:taxon-name><tp:taxon-name-part taxon-name-part-type="subfamily">Paederinae</tp:taxon-name-part></tp:taxon-name>).</article-title><source>Bonn Zoological Bulletin</source><volume>61</volume>(<issue>1</issue>): <fpage>49</fpage>–<lpage>128</lpage>. <ext-link xlink:href="10.21248/contrib.entomol.61.1.89-148" ext-link-type="doi" xlink:type="simple">https://doi.org/10.21248/contrib.entomol.61.1.89-148</ext-link></mixed-citation></ref></ref-list></tp:taxon-treatment>
