# Supplementary material for: ﻿Two new species and additional records of Sinlathrobium Assing (Coleoptera, Staphylinidae, Paederinae) from southern China
Source: Zookeys. 2024 Nov 14;1218:25–33. doi: 10.3897/zookeys.1218.128973 (PMC11582607; doi:10.3897/zookeys.1218.128973)
Supplement: XML Treatment for Sinlathrobium chenzhilini [file zookeys.1218.128973-treatment2.xml]

<!DOCTYPE tp:taxon-treatment
  PUBLIC "-//TaxonX//DTD Taxonomic Treatment Publishing DTD v0 20100105//EN" "tax-treatment-NSO.dtd">
<tp:taxon-treatment xmlns:tp="http://www.plazi.org/taxpub"><tp:treatment-meta><kwd-group><label>Taxon classification</label><kwd>
                <named-content content-type="kingdom">Animalia</named-content>
              </kwd><kwd>
                <named-content content-type="order">Coleoptera</named-content>
              </kwd><kwd>
                <named-content content-type="family">Staphylinidae</named-content>
              </kwd></kwd-group><mixed-citation publication-type="journal"><person-group><name><surname>Chen</surname><given-names>Xi</given-names></name><name><surname>Ye</surname><given-names>Jian-Ping</given-names></name><name><surname>Peng</surname><given-names>Zhong</given-names></name></person-group><article-title>﻿Two new species and additional records of <italic><tp:taxon-name><tp:taxon-name-part taxon-name-part-type="genus" reg="Sinlathrobium">Sinlathrobium</tp:taxon-name-part></tp:taxon-name></italic> Assing (<tp:taxon-name><tp:taxon-name-part taxon-name-part-type="order">Coleoptera</tp:taxon-name-part></tp:taxon-name>, <tp:taxon-name><tp:taxon-name-part taxon-name-part-type="family">Staphylinidae</tp:taxon-name-part></tp:taxon-name>, <tp:taxon-name><tp:taxon-name-part taxon-name-part-type="subfamily">Paederinae</tp:taxon-name-part></tp:taxon-name>) from southern China</article-title><source>Zookeys</source><day>14</day><month>11</month><year>2024</year><volume>1218</volume><fpage>25</fpage><lpage>33</lpage><pub-id pub-id-type="doi">10.3897/zookeys.1218.128973</pub-id></mixed-citation></tp:treatment-meta><tp:nomenclature><label>﻿</label><tp:taxon-name>
              <object-id xmlns:xlink="http://www.w3.org/1999/xlink" content-type="arpha" xlink:type="simple">27A8007C-4B33-5A35-BA90-92320EF6D118</object-id>
              <tp:taxon-name-part taxon-name-part-type="genus" reg="Sinlathrobium">Sinlathrobium</tp:taxon-name-part>
              <tp:taxon-name-part taxon-name-part-type="species" reg="chenzhilini">chenzhilini</tp:taxon-name-part>
              <object-id xmlns:xlink="http://www.w3.org/1999/xlink" content-type="zoobank" xlink:type="simple">https://zoobank.org/3577BC92-4D2E-4E06-B0B9-A25B8F974FD0</object-id>
            </tp:taxon-name><tp:taxon-authority>X. Chen &amp; Z. Peng</tp:taxon-authority><tp:taxon-status xmlns:xlink="http://www.w3.org/1999/xlink" xlink:type="simple">sp. nov.</tp:taxon-status><xref ref-type="fig" rid="F1">Figs 1B</xref><xref ref-type="fig" rid="F1">, 1E</xref><xref ref-type="fig" rid="F3">, 3</xref></tp:nomenclature><tp:treatment-sec sec-type="material" id="SECID0ENIAE"><title>Material examined.</title><p><bold><italic>Holotype.</italic></bold> China – Guangxi Prov. • ♂; glued on a card with two labels as follows: “China: Guangxi Prov., Xing’an County, Maoer Shan, <named-content xmlns:xlink="http://www.w3.org/1999/xlink" content-type="dwc:verbatimCoordinates" xlink:type="simple"><named-content content-type="geo-json" specific-use="{&#34;type&#34;:&#34;Point&#34;,&#34;coordinates&#34;:[110.412222,25.874167]}" id="NCID0E2IAE" xlink:type="simple">25°52'27''N, 110°24'44''E</named-content></named-content>, alt. 1940 m, 29.VII.2014, Peng, Song, Yu &amp; Yan leg.” “HOLOTYPE: <italic><tp:taxon-name><tp:taxon-name-part taxon-name-part-type="genus" reg="Sinlathrobium">Sinlathrobium</tp:taxon-name-part><tp:taxon-name-part taxon-name-part-type="species" reg="chenzhilini">chenzhilini</tp:taxon-name-part></tp:taxon-name></italic> sp. nov., Chen &amp; Peng des. 2024” [red handwritten label]; <abbrev xmlns:xlink="http://www.w3.org/1999/xlink" xlink:title="Insect Collection of Shanghai Normal University" id="ABBRID0ELJAE" xlink:type="simple">SNUC</abbrev>. <bold><italic>Paratypes.</italic></bold> China – Guangxi Prov. • 7♂♂, 5♀♀; Xing’an County, Maoer Shan, <named-content xmlns:xlink="http://www.w3.org/1999/xlink" content-type="dwc:verbatimCoordinates" xlink:type="simple"><named-content content-type="geo-json" specific-use="{&#34;type&#34;:&#34;Point&#34;,&#34;coordinates&#34;:[110.412222,25.874167]}" id="NCID0EVJAE" xlink:type="simple">25°52'27''N, 110°24'44''E</named-content></named-content>, alt. 1940 m, 29.VII.2014, Peng, Song, Yu &amp; Yan leg; <abbrev xmlns:xlink="http://www.w3.org/1999/xlink" xlink:title="Insect Collection of Shanghai Normal University" id="ABBRID0E1JAE" xlink:type="simple">SNUC</abbrev> • 2♂♂; Xing’an County, Maoer Shan, <named-content xmlns:xlink="http://www.w3.org/1999/xlink" content-type="dwc:verbatimCoordinates" xlink:type="simple"><named-content content-type="geo-json" specific-use="{&#34;type&#34;:&#34;Point&#34;,&#34;coordinates&#34;:[110.429722,25.887500]}" id="NCID0EBKAE" xlink:type="simple">25°53'15''N, 110°25'47''E</named-content></named-content>, alt. 2030 m, 30.VII.2014, Peng, Song, Yu &amp; Yan leg; <abbrev xmlns:xlink="http://www.w3.org/1999/xlink" xlink:title="Insect Collection of Shanghai Normal University" id="ABBRID0EGKAE" xlink:type="simple">SNUC</abbrev>.</p></tp:treatment-sec><tp:treatment-sec sec-type="description" id="SECID0EKKAE"><title>Description.</title><p>Measurements (in mm) and ratios: <abbrev xmlns:xlink="http://www.w3.org/1999/xlink" xlink:title="Body length" id="ABBRID0EQKAE" xlink:type="simple">BL</abbrev> 6.12–7.78, <abbrev xmlns:xlink="http://www.w3.org/1999/xlink" xlink:title="Forebody length" id="ABBRID0EUKAE" xlink:type="simple">FL</abbrev> 3.67–3.89, <abbrev xmlns:xlink="http://www.w3.org/1999/xlink" xlink:title="Head length" id="ABBRID0EYKAE" xlink:type="simple">HL</abbrev> 0.89–0.94, <abbrev xmlns:xlink="http://www.w3.org/1999/xlink" xlink:title="Head width" id="ABBRID0E3KAE" xlink:type="simple">HW</abbrev> 1.04–1.09, <abbrev xmlns:xlink="http://www.w3.org/1999/xlink" xlink:title="Pronotum length" id="ABBRID0EALAE" xlink:type="simple">PL</abbrev> 1.11–1.20, <abbrev xmlns:xlink="http://www.w3.org/1999/xlink" xlink:title="Pronotum width" id="ABBRID0EELAE" xlink:type="simple">PW</abbrev> 0.96–1.05, <abbrev xmlns:xlink="http://www.w3.org/1999/xlink" xlink:title="Elytral length" id="ABBRID0EILAE" xlink:type="simple">EL</abbrev> 1.07–1.15, <abbrev xmlns:xlink="http://www.w3.org/1999/xlink" xlink:title="Antennal length" id="ABBRID0EMLAE" xlink:type="simple">AL</abbrev> 1.81–1.91, <abbrev xmlns:xlink="http://www.w3.org/1999/xlink" xlink:title="Aedeagus length" id="ABBRID0EQLAE" xlink:type="simple">AeL</abbrev> 1.04–1.14, <abbrev xmlns:xlink="http://www.w3.org/1999/xlink" xlink:title="Head length" id="ABBRID0EULAE" xlink:type="simple">HL</abbrev>/<abbrev xmlns:xlink="http://www.w3.org/1999/xlink" xlink:title="Head width" id="ABBRID0EYLAE" xlink:type="simple">HW</abbrev> 0.85–0.87, <abbrev xmlns:xlink="http://www.w3.org/1999/xlink" xlink:title="Head width" id="ABBRID0E3LAE" xlink:type="simple">HW</abbrev>/<abbrev xmlns:xlink="http://www.w3.org/1999/xlink" xlink:title="Pronotum width" id="ABBRID0EAMAE" xlink:type="simple">PW</abbrev> 1.03–1.08, <abbrev xmlns:xlink="http://www.w3.org/1999/xlink" xlink:title="Head length" id="ABBRID0EEMAE" xlink:type="simple">HL</abbrev>/<abbrev xmlns:xlink="http://www.w3.org/1999/xlink" xlink:title="Pronotum length" id="ABBRID0EIMAE" xlink:type="simple">PL</abbrev> 0.78–0.80, <abbrev xmlns:xlink="http://www.w3.org/1999/xlink" xlink:title="Pronotum length" id="ABBRID0EMMAE" xlink:type="simple">PL</abbrev>/<abbrev xmlns:xlink="http://www.w3.org/1999/xlink" xlink:title="Pronotum width" id="ABBRID0EQMAE" xlink:type="simple">PW</abbrev> 1.14–1.16, <abbrev xmlns:xlink="http://www.w3.org/1999/xlink" xlink:title="Elytral length" id="ABBRID0EUMAE" xlink:type="simple">EL</abbrev>/<abbrev xmlns:xlink="http://www.w3.org/1999/xlink" xlink:title="Pronotum length" id="ABBRID0EYMAE" xlink:type="simple">PL</abbrev> 0.95–0.96.</p><p>Habitus as in Fig. <xref ref-type="fig" rid="F1">1B</xref>. Coloration: body black, elytra with extensive orange spot in postero-lateral angles, this spot reaching posterior and lateral margins, near suture; legs with the femora blackish, tibiae dark brown and tarsi brown; antennae dark brown to brown.</p><p>Head (Fig. <xref ref-type="fig" rid="F1">1E</xref>) transverse, widest across eyes; punctation coarse and very dense, in median dorsal portion and on frons distinctly sparser; interstices with shallow microsculpture. Eyes large and bulging, 0.90–0.92 times as long as postocular region in dorsal view. Antennae not particularly slender.</p><p>Pronotum (Fig. <xref ref-type="fig" rid="F1">1E</xref>) nearly parallel-sided; punctation distinctly sparser and distinctly coarser than that of head; interstices without microsculpture and glossy.</p><p>Elytra (Fig. <xref ref-type="fig" rid="F1">1E</xref>) broader than pronotum; humeral angles pronounced; punctation coarse and rather dense; interstices without microsculpture and glossy. Hind wings fully developed.</p><p>Abdomen somewhat narrower than elytra; tergites III–VI with very fine and dense punctation, tergites VII–VIII with distinctly sparser punctation; posterior margin of tergite VII with palisade fringe.</p><p><bold>Male.</bold> Sternites III–VI unmodified; sternite VII (Fig. <xref ref-type="fig" rid="F3">3D</xref>) strongly transverse, with shallow median impression without modified pubescence, posterior margin broadly concave; sternite VIII (Fig. <xref ref-type="fig" rid="F3">3E</xref>) transverse, with shallow median impression posteriorly, this impression without modified setae, posterior excision V-shaped and moderately deep; aedeagus as in Fig. <xref ref-type="fig" rid="F3">3F, G</xref>, ventral process symmetric, dorsal plate long and strongly sclerotized.</p><p><bold>Female.</bold> Tergite VIII (Fig. <xref ref-type="fig" rid="F3">3A</xref>) with broadly convex posterior margin; sternite VIII (Fig. <xref ref-type="fig" rid="F3">3B</xref>) weakly oblong, and with strongly convex posterior margin; anterior portion of tergite IX (Fig. <xref ref-type="fig" rid="F3">3C</xref>) divided in middle, tergite X (Fig. <xref ref-type="fig" rid="F3">3C</xref>) approximately twice as long as tergite IX in the middle.</p></tp:treatment-sec><tp:treatment-sec sec-type="distribution" id="SECID0EZOAE"><title>Distribution and biological notes.</title><p>The type locality is situated in the Maoer Shan to the north of Guilin, northern Guangxi. The specimens were sifted from leaf litter and dead wood in mixed deciduous forests at altitudes from approximately 1940 up to 2030 m.</p></tp:treatment-sec><tp:treatment-sec sec-type="etymology" id="SECID0E5OAE"><title>Etymology.</title><p>This species is dedicated to Zhi-Lin Chen, who supported us on our field trips.</p></tp:treatment-sec><tp:treatment-sec sec-type="comparisons" id="SECID0EDPAE"><title>Comparative notes.</title><p>The highly similar male sexual characters, particularly the shape of the male sternites VII–VIII and the similarly derived morphology of the aedeagus, suggest that <italic><tp:taxon-name><tp:taxon-name-part taxon-name-part-type="genus" reg="Sinlathrobium">S.</tp:taxon-name-part><tp:taxon-name-part taxon-name-part-type="species" reg="chenzhilini">chenzhilini</tp:taxon-name-part></tp:taxon-name></italic> is very closely related to <italic><tp:taxon-name><tp:taxon-name-part taxon-name-part-type="genus" reg="Sinlathrobium">S.</tp:taxon-name-part><tp:taxon-name-part taxon-name-part-type="species" reg="assingi">assingi</tp:taxon-name-part></tp:taxon-name></italic> sp. nov. and <italic><tp:taxon-name><tp:taxon-name-part taxon-name-part-type="genus" reg="Sinlathrobium">S.</tp:taxon-name-part><tp:taxon-name-part taxon-name-part-type="species" reg="lobrathioides">lobrathioides</tp:taxon-name-part></tp:taxon-name></italic> (Assing, 2012). It differs from <italic><tp:taxon-name><tp:taxon-name-part taxon-name-part-type="genus" reg="Sinlathrobium">S.</tp:taxon-name-part><tp:taxon-name-part taxon-name-part-type="species" reg="assingi">assingi</tp:taxon-name-part></tp:taxon-name></italic> by the coloration of legs, particularly by the distinctly sparser and finer punctation of the pronotum, and by the differently shaped ventral process of the aedeagus. It differs from <italic><tp:taxon-name><tp:taxon-name-part taxon-name-part-type="genus" reg="Sinlathrobium">S.</tp:taxon-name-part><tp:taxon-name-part taxon-name-part-type="species" reg="lobrathioides">lobrathioides</tp:taxon-name-part></tp:taxon-name></italic> by the somewhat longer elytra, particularly by the sparser punctation of the head and pronotum, and by the longer dorsal plate of the aedeagus. For illustrations of <italic><tp:taxon-name><tp:taxon-name-part taxon-name-part-type="genus" reg="Sinlathrobium">S.</tp:taxon-name-part><tp:taxon-name-part taxon-name-part-type="species" reg="assingi">assingi</tp:taxon-name-part></tp:taxon-name></italic> see Figs <xref ref-type="fig" rid="F1">1A</xref>, <xref ref-type="fig" rid="F1">1D</xref>, <xref ref-type="fig" rid="F2">2</xref>.</p></tp:treatment-sec><tp:treatment-sec><!--Section generated to contain objects referenced in tp:taxon-treatment.--><fig id="F1" position="float" orientation="portrait"><object-id xmlns:xlink="http://www.w3.org/1999/xlink" content-type="doi" xlink:type="simple">10.3897/zookeys.1218.128973.figure1</object-id><object-id xmlns:xlink="http://www.w3.org/1999/xlink" content-type="arpha" xlink:type="simple">FBF6D812-8718-5897-9990-A6539068CC9A</object-id><label>Figure 1.</label><caption><p>Habitus (<bold>A–C</bold>): <bold>A</bold><italic><tp:taxon-name><tp:taxon-name-part taxon-name-part-type="genus" reg="Sinlathrobium">Sinlathrobium</tp:taxon-name-part><tp:taxon-name-part taxon-name-part-type="species" reg="assingi">assingi</tp:taxon-name-part></tp:taxon-name></italic> sp. nov. <bold>B</bold><italic><tp:taxon-name><tp:taxon-name-part taxon-name-part-type="genus" reg="Sinlathrobium">Sinlathrobium</tp:taxon-name-part><tp:taxon-name-part taxon-name-part-type="species" reg="chenzhilini">chenzhilini</tp:taxon-name-part></tp:taxon-name></italic> sp. nov. <bold>C</bold><italic><tp:taxon-name><tp:taxon-name-part taxon-name-part-type="genus" reg="Sinlathrobium">Sinlathrobium</tp:taxon-name-part><tp:taxon-name-part taxon-name-part-type="species" reg="lobrathioides">lobrathioides</tp:taxon-name-part></tp:taxon-name></italic>. Forebody (<bold>D–F</bold>): <bold>D</bold><italic><tp:taxon-name><tp:taxon-name-part taxon-name-part-type="genus" reg="Sinlathrobium">Sinlathrobium</tp:taxon-name-part><tp:taxon-name-part taxon-name-part-type="species" reg="assingi">assingi</tp:taxon-name-part></tp:taxon-name></italic> sp. nov. <bold>E</bold><italic><tp:taxon-name><tp:taxon-name-part taxon-name-part-type="genus" reg="Sinlathrobium">Sinlathrobium</tp:taxon-name-part><tp:taxon-name-part taxon-name-part-type="species" reg="chenzhilini">chenzhilini</tp:taxon-name-part></tp:taxon-name></italic> sp. nov. <bold>F</bold><italic><tp:taxon-name><tp:taxon-name-part taxon-name-part-type="genus" reg="Sinlathrobium">Sinlathrobium</tp:taxon-name-part><tp:taxon-name-part taxon-name-part-type="species" reg="lobrathioides">lobrathioides</tp:taxon-name-part></tp:taxon-name></italic>. Scale bars: 1.0 mm.</p></caption><graphic xmlns:xlink="http://www.w3.org/1999/xlink" xlink:href="zookeys-1218-025_article-128973__-g001.jpg" position="float" orientation="portrait" xlink:type="simple" id="oo_1174454.jpg"><uri content-type="original_file" xlink:type="simple">https://binary.pensoft.net/fig/1174454</uri></graphic></fig><fig id="F3" position="float" orientation="portrait"><object-id xmlns:xlink="http://www.w3.org/1999/xlink" content-type="doi" xlink:type="simple">10.3897/zookeys.1218.128973.figure3</object-id><object-id xmlns:xlink="http://www.w3.org/1999/xlink" content-type="arpha" xlink:type="simple">56CA91B8-2832-52C7-A41B-B9DAB71BB047</object-id><label>Figure 3.</label><caption><p><italic><tp:taxon-name><tp:taxon-name-part taxon-name-part-type="genus" reg="Sinlathrobium">Sinlathrobium</tp:taxon-name-part><tp:taxon-name-part taxon-name-part-type="species" reg="chenzhilini">chenzhilini</tp:taxon-name-part></tp:taxon-name></italic> sp. nov. <bold>A</bold> female tergite VIII <bold>B</bold> female sternite VIII <bold>C</bold> female tergites IX–X <bold>D</bold> male sternite VII <bold>E</bold> male sternite VIII <bold>F</bold> aedeagus in lateral view <bold>G</bold> aedeagus in ventral view. Scale bars: 0.2 mm.</p></caption><graphic xmlns:xlink="http://www.w3.org/1999/xlink" xlink:href="zookeys-1218-025_article-128973__-g003.jpg" position="float" orientation="portrait" xlink:type="simple" id="oo_1174456.jpg"><uri content-type="original_file" xlink:type="simple">https://binary.pensoft.net/fig/1174456</uri></graphic></fig><fig id="F2" position="float" orientation="portrait"><object-id xmlns:xlink="http://www.w3.org/1999/xlink" content-type="doi" xlink:type="simple">10.3897/zookeys.1218.128973.figure2</object-id><object-id xmlns:xlink="http://www.w3.org/1999/xlink" content-type="arpha" xlink:type="simple">7F4C1BD3-4259-5A95-B96C-35781011BFBD</object-id><label>Figure 2.</label><caption><p><italic><tp:taxon-name><tp:taxon-name-part taxon-name-part-type="genus" reg="Sinlathrobium">Sinlathrobium</tp:taxon-name-part><tp:taxon-name-part taxon-name-part-type="species" reg="assingi">assingi</tp:taxon-name-part></tp:taxon-name></italic> sp. nov. <bold>A</bold> female tergite VIII <bold>B</bold> female sternite VIII <bold>C</bold> female tergites IX–X <bold>D</bold> male sternite VII <bold>E</bold> male sternite VIII <bold>F</bold> aedeagus in lateral view <bold>G</bold> aedeagus in ventral view. Scale bars: 0.2 mm.</p></caption><graphic xmlns:xlink="http://www.w3.org/1999/xlink" xlink:href="zookeys-1218-025_article-128973__-g002.jpg" position="float" orientation="portrait" xlink:type="simple" id="oo_1174455.jpg"><uri content-type="original_file" xlink:type="simple">https://binary.pensoft.net/fig/1174455</uri></graphic></fig></tp:treatment-sec></tp:taxon-treatment>
