# Supplementary material for: ﻿Two new species and additional records of Sinlathrobium Assing (Coleoptera, Staphylinidae, Paederinae) from southern China
Source: Zookeys. 2024 Nov 14;1218:25–33. doi: 10.3897/zookeys.1218.128973 (PMC11582607; doi:10.3897/zookeys.1218.128973)
Supplement: XML Treatment for Sinlathrobium lobrathioides [file zookeys.1218.128973-treatment3.xml]

<!DOCTYPE tp:taxon-treatment
  PUBLIC "-//TaxonX//DTD Taxonomic Treatment Publishing DTD v0 20100105//EN" "tax-treatment-NSO.dtd">
<tp:taxon-treatment xmlns:tp="http://www.plazi.org/taxpub"><tp:treatment-meta><kwd-group><label>Taxon classification</label><kwd>
                <named-content content-type="kingdom">Animalia</named-content>
              </kwd><kwd>
                <named-content content-type="order">Coleoptera</named-content>
              </kwd><kwd>
                <named-content content-type="family">Staphylinidae</named-content>
              </kwd></kwd-group><mixed-citation publication-type="journal"><person-group><name><surname>Chen</surname><given-names>Xi</given-names></name><name><surname>Ye</surname><given-names>Jian-Ping</given-names></name><name><surname>Peng</surname><given-names>Zhong</given-names></name></person-group><article-title>﻿Two new species and additional records of <italic><tp:taxon-name><tp:taxon-name-part taxon-name-part-type="genus" reg="Sinlathrobium">Sinlathrobium</tp:taxon-name-part></tp:taxon-name></italic> Assing (<tp:taxon-name><tp:taxon-name-part taxon-name-part-type="order">Coleoptera</tp:taxon-name-part></tp:taxon-name>, <tp:taxon-name><tp:taxon-name-part taxon-name-part-type="family">Staphylinidae</tp:taxon-name-part></tp:taxon-name>, <tp:taxon-name><tp:taxon-name-part taxon-name-part-type="subfamily">Paederinae</tp:taxon-name-part></tp:taxon-name>) from southern China</article-title><source>Zookeys</source><day>14</day><month>11</month><year>2024</year><volume>1218</volume><fpage>25</fpage><lpage>33</lpage><pub-id pub-id-type="doi">10.3897/zookeys.1218.128973</pub-id></mixed-citation></tp:treatment-meta><tp:nomenclature><label>﻿</label><tp:taxon-name>
              <object-id xmlns:xlink="http://www.w3.org/1999/xlink" content-type="arpha" xlink:type="simple">31DCD4E6-A4C3-5BFF-8C2F-B40EF2504A72</object-id>
              <tp:taxon-name-part taxon-name-part-type="genus" reg="Sinlathrobium">Sinlathrobium</tp:taxon-name-part>
              <tp:taxon-name-part taxon-name-part-type="species" reg="lobrathioides">lobrathioides</tp:taxon-name-part>
            </tp:taxon-name><tp:taxon-authority>(Assing, 2012)</tp:taxon-authority><xref ref-type="fig" rid="F1">Figs 1C</xref><xref ref-type="fig" rid="F1">, 1F</xref><xref ref-type="fig" rid="F4">, 4</xref><tp:nomenclature-citation-list><tp:nomenclature-citation><tp:taxon-name>
                  <tp:taxon-name-part taxon-name-part-type="genus" reg="Lathrobium">Lathrobium</tp:taxon-name-part>
                  <tp:taxon-name-part taxon-name-part-type="species" reg="lobrathioides">lobrathioides</tp:taxon-name-part>
                </tp:taxon-name><comment>Assing, 2012: 125.</comment></tp:nomenclature-citation></tp:nomenclature-citation-list></tp:nomenclature><tp:treatment-sec sec-type="material" id="SECID0EVTAE"><title>Material examined.</title><p>China – Chongqing • 3♂♂, 3♀♀; Jinfo Shan, <named-content xmlns:xlink="http://www.w3.org/1999/xlink" content-type="dwc:verbatimCoordinates" xlink:type="simple"><named-content content-type="geo-json" specific-use="{&#34;type&#34;:&#34;Point&#34;,&#34;coordinates&#34;:[107.183611,29.023611]}" id="NCID0E5TAE" xlink:type="simple">29°01'25''N, 107°11'01''E</named-content></named-content>, alt. 2160 m, 09.VII.2015, Jiang, Peng, Tu &amp; Zhou leg; <abbrev xmlns:xlink="http://www.w3.org/1999/xlink" xlink:title="Insect Collection of Shanghai Normal University" id="ABBRID0EDUAE" xlink:type="simple">SNUC</abbrev>.</p></tp:treatment-sec><tp:treatment-sec sec-type="comments" id="SECID0EHUAE"><title>Comment.</title><p>The original description is based on a single male. The previously unknown female sexual characters are as follows: tergite VIII (Fig. <xref ref-type="fig" rid="F4">4A</xref>) with strongly convex posterior margin; sternite VIII (Fig. <xref ref-type="fig" rid="F4">4B</xref>) oblong, and with strongly convex posterior margin; anterior portion of tergite IX (Fig. <xref ref-type="fig" rid="F4">4C</xref>) divided in middle, tergite X (Fig. <xref ref-type="fig" rid="F4">4C</xref>) nearly reaching anterior margin of tergite IX. For illustrations of the male sexual characters see <xref ref-type="bibr" rid="B1">Assing (2012</xref>: figs 315–320). The specimens were sifted from dead wood in mixed deciduous forests at an altitude of about 2160 m (Fig. <xref ref-type="fig" rid="F4">4D, E</xref>).</p><fig id="F4" position="float" orientation="portrait"><object-id xmlns:xlink="http://www.w3.org/1999/xlink" content-type="doi" xlink:type="simple">10.3897/zookeys.1218.128973.figure4</object-id><object-id xmlns:xlink="http://www.w3.org/1999/xlink" content-type="arpha" xlink:type="simple">96BAAC2A-E94C-5427-87C7-2C6BBCBF3AC8</object-id><label>Figure 4.</label><caption><p><italic><tp:taxon-name><tp:taxon-name-part taxon-name-part-type="genus" reg="Sinlathrobium">Sinlathrobium</tp:taxon-name-part><tp:taxon-name-part taxon-name-part-type="species" reg="lobrathioides">lobrathioides</tp:taxon-name-part></tp:taxon-name></italic>. <bold>A</bold> female tergite VIII <bold>B</bold> female sternite VIII <bold>C</bold> female tergites IX–X <bold>D</bold><italic><tp:taxon-name><tp:taxon-name-part taxon-name-part-type="genus" reg="Sinlathrobium">S.</tp:taxon-name-part><tp:taxon-name-part taxon-name-part-type="species" reg="lobrathioides">lobrathioides</tp:taxon-name-part></tp:taxon-name></italic> walking on the dead wood <bold>E</bold> habitat (Jinfo Shan). Scale bars: 0.2 mm.</p></caption><graphic xmlns:xlink="http://www.w3.org/1999/xlink" xlink:href="zookeys-1218-025_article-128973__-g004.jpg" position="float" orientation="portrait" xlink:type="simple" id="oo_1174457.jpg"><uri content-type="original_file" xlink:type="simple">https://binary.pensoft.net/fig/1174457</uri></graphic></fig></tp:treatment-sec><tp:treatment-sec><!--Section generated to contain objects referenced in tp:taxon-treatment.--><fig id="F1" position="float" orientation="portrait"><object-id xmlns:xlink="http://www.w3.org/1999/xlink" content-type="doi" xlink:type="simple">10.3897/zookeys.1218.128973.figure1</object-id><object-id xmlns:xlink="http://www.w3.org/1999/xlink" content-type="arpha" xlink:type="simple">FBF6D812-8718-5897-9990-A6539068CC9A</object-id><label>Figure 1.</label><caption><p>Habitus (<bold>A–C</bold>): <bold>A</bold><italic><tp:taxon-name><tp:taxon-name-part taxon-name-part-type="genus" reg="Sinlathrobium">Sinlathrobium</tp:taxon-name-part><tp:taxon-name-part taxon-name-part-type="species" reg="assingi">assingi</tp:taxon-name-part></tp:taxon-name></italic> sp. nov. <bold>B</bold><italic><tp:taxon-name><tp:taxon-name-part taxon-name-part-type="genus" reg="Sinlathrobium">Sinlathrobium</tp:taxon-name-part><tp:taxon-name-part taxon-name-part-type="species" reg="chenzhilini">chenzhilini</tp:taxon-name-part></tp:taxon-name></italic> sp. nov. <bold>C</bold><italic><tp:taxon-name><tp:taxon-name-part taxon-name-part-type="genus" reg="Sinlathrobium">Sinlathrobium</tp:taxon-name-part><tp:taxon-name-part taxon-name-part-type="species" reg="lobrathioides">lobrathioides</tp:taxon-name-part></tp:taxon-name></italic>. Forebody (<bold>D–F</bold>): <bold>D</bold><italic><tp:taxon-name><tp:taxon-name-part taxon-name-part-type="genus" reg="Sinlathrobium">Sinlathrobium</tp:taxon-name-part><tp:taxon-name-part taxon-name-part-type="species" reg="assingi">assingi</tp:taxon-name-part></tp:taxon-name></italic> sp. nov. <bold>E</bold><italic><tp:taxon-name><tp:taxon-name-part taxon-name-part-type="genus" reg="Sinlathrobium">Sinlathrobium</tp:taxon-name-part><tp:taxon-name-part taxon-name-part-type="species" reg="chenzhilini">chenzhilini</tp:taxon-name-part></tp:taxon-name></italic> sp. nov. <bold>F</bold><italic><tp:taxon-name><tp:taxon-name-part taxon-name-part-type="genus" reg="Sinlathrobium">Sinlathrobium</tp:taxon-name-part><tp:taxon-name-part taxon-name-part-type="species" reg="lobrathioides">lobrathioides</tp:taxon-name-part></tp:taxon-name></italic>. Scale bars: 1.0 mm.</p></caption><graphic xmlns:xlink="http://www.w3.org/1999/xlink" xlink:href="zookeys-1218-025_article-128973__-g001.jpg" position="float" orientation="portrait" xlink:type="simple" id="oo_1174454.jpg"><uri content-type="original_file" xlink:type="simple">https://binary.pensoft.net/fig/1174454</uri></graphic></fig></tp:treatment-sec><ref-list><ref id="B1"><mixed-citation xmlns:xlink="http://www.w3.org/1999/xlink" xlink:type="simple"><person-group><name name-style="western"><surname>Assing</surname><given-names>V</given-names></name></person-group> (<year>2012</year>) <article-title>A revision of East Palaearctic <italic><tp:taxon-name><tp:taxon-name-part taxon-name-part-type="genus">Lobrathium</tp:taxon-name-part></tp:taxon-name></italic> (<tp:taxon-name><tp:taxon-name-part taxon-name-part-type="order">Coleoptera</tp:taxon-name-part></tp:taxon-name>: <tp:taxon-name><tp:taxon-name-part taxon-name-part-type="family">Staphylinidae</tp:taxon-name-part></tp:taxon-name>: <tp:taxon-name><tp:taxon-name-part taxon-name-part-type="subfamily">Paederinae</tp:taxon-name-part></tp:taxon-name>).</article-title><source>Bonn Zoological Bulletin</source><volume>61</volume>(<issue>1</issue>): <fpage>49</fpage>–<lpage>128</lpage>. <ext-link xlink:href="10.21248/contrib.entomol.61.1.89-148" ext-link-type="doi" xlink:type="simple">https://doi.org/10.21248/contrib.entomol.61.1.89-148</ext-link></mixed-citation></ref></ref-list></tp:taxon-treatment>
